# Supplementary material for: Blood monocyte-derived CD169+ macrophages contribute to antitumor immunity against glioblastoma
Source: Nat Commun. 2022 Oct 20;13:6211. doi: 10.1038/s41467-022-34001-5 (PMC9585054; doi:10.1038/s41467-022-34001-5)
Supplement: Supplementary file 3 — Source Data [file 41467_2022_34001_MOESM3_ESM.xlsx]

## Sheet: Fig.1a
Days	High	Low
935	1
2381	1
3725	1
68	1
3733	1
533	1
2000	1
112	1
8	1
526	1
333	1
886	1
230	1
162	1
485	1
748	1
1426	1
914	1
566	1
461	1
508	1
320	1
13	1
138	1
3200	1
448	1
1257	1
442	1
599	1
962	1
354	1
1500	1
454	1
6	1
4412	1
155	1
1453	1
509	1
2289	1
742	1
1301	1
241	1
317	1
605	1
1359	1
785	1
1262	1
2052	1
478	1
548	1
343	1
0	1
682	1
328	1
566	1
1120	1
576	1
1210	1
1106	1
531	1
993	1
4	1
138	1
510	1
1666	1
3571	1
485	1
1294	1
301	1
951	1
0	1
467	1
1032	1
1585	1
433	1
184	1
3470	1
203	1
452	1
4445	1
5166	1
326	1
260	1
315	1
585	1
1189	1
360	1
578	1
1568	1
3	1
494	1
242	1
98	1
415	1
547	1
153	1
1868	1
5546	1
1943	1
964	1
83	1
939	1
405	1
2078	1
1752	1
380	1
1314	1
1012	1
846	1
6423	1
914	1
500	1
403	1
1147	1
2287	1
407	1
656	1
868	1
1069	1
1227	1
7	1
584	1
2988	1
494	1
671	1
512	1
502	1
2772	1
182	1
1058	1
675	1
1229	1
114	1
225	1
933	1
544	1
655	1
863	1
3761	1
724	1
455	1
7	1
543	1
456	1
2235	1
1458	1
388	1
279	1
2869	1
204	1
532	1
512	1
205	1
323	1
274	1
492	1
2761	1
142	1
148	1
992	1
336	1
416	1
1354	1
218	1
434	1
62	1
758	1
1173	1
204	1
372	1
1868	1
1426	1
775	1
146	1
455	1
87	1
609	1
955	1
1721	1
411	1
84	1
82	1
627	1
800	1
343	1
832	1
949	1
629	1
523	1
3253	1
686	1
492	1
62	1
1191	1
1401	1
395	1
919	1
760	1
4113	1
530	1
169	1
1137	1
908	1
454	1
984	1
777	1
1220	1
199	1
718	1
933	1
442	1
7	1
792	1
651	1
349	1
1076	1
145	1
58	1
1201	1
232	1
1219	1
878	1
633	1
946	1
2379	1
4	1
1026	1
1339	1
1762	1
2219	1
531	1
1481	1
1933	1
639	1
1989	1
651	1
17	1
596	1
139	1
96	1
648	1
819	1
2918	1
497	1
160	1
3574	1
1458	1
542	1
4068	1
3	1
1320	1
50	1
964	1
442	1
1706	1
622	1
846	1
987	1
134	1
611	1
2107	1
1989	1
1650	1
427	1
414	1
417	1
5255	1
566	1
908	1
77	1
1553	1
1806	1
347	1
72	1
351	1
451	1
607	1
2	1
292	1
0	1
382	1
279	1
214	1
1491	1
775	1
1525	1
1079	1
3	1
408	1
458	1
10	1
2702	1
5	1
1251	1
4695	1
1351	1
611	1
1412	1
105	1
2893	1
1448	1
231	1
194	1
862	1
569	1
14	1
1470	1
242	1
4752	1
1834	1
1078	1
1209	1
55	1
384	1
162	1
1130	1
685	1
210	1
48	1
489	1
1139	1
444	1
4068	1
122	1
962	1
3	1
567	1
588	1
418	1
287	1
1004	1
705	1
2585	1
231	1
900	1
23	1
111	1
1099	1
294	1
242	1
1494	1
516	1
438	1
1213	1
735	1
399		1
727		1
630		1
394		1
113		1
837		1
533		1
119		1
618		1
1024		1
33		1
2286		1
592		1
860		1
228		1
7		1
37		1
883		1
317		1
532		1
1137		1
385		1
577		1
77		1
585		1
108		1
1578		1
157		1
234		1
1233		1
1401		1
141		1
954		1
240		1
269		1
179		1
604		1
737		1
1335		1
214		1
313		1
300		1
368		1
4		1
405		1
954		1
532		1
1033		1
1236		1
2565		1
487		1
722		1
1152		1
442		1
174		1
721		1
76		1
919		1
199		1
175		1
224		1
214		1
1062		1
666		1
503		1
454		1
95		1
1537		1
139		1
2907		1
2875		1
245		1
82		1
1540		1
76		1
738		1
775		1
82		1
571		1
466		1
550		1
329		1
1567		1
313		1
166		1
714		1
1277		1
111		1
154		1
6		1
537		1
178		1
164		1
1401		1
561		1
1183		1
1631		1
573		1
73		1
771		1
766		1
178		1
414		1
623		1
427		1
548		1
90		1
506		1
448		1
378		1
1421		1
286		1
1040		1
1387		1
604		1
992		1
470		1
360		1
3		1
975		1
603		1
3		1
114		1
471		1
826		1
64		1
1115		1
1120		1
919		1
803		1
537		1
482		1
743		1
468		1
449		1
1588		1
207		1
1021		1
194		1
333		1
155		1
268		1
97		1
515		1
150		1
828		1
269		1
788		1
1300		1
569		1
737		1
961		1
187		1
335		1
706		1
317		1
485		1
286		1
273		1
491		1
384		1
357		1
4229		1
372		1
1915		1
388		1
406		1
2835		1
28		1
133		1
4084		1
1428		1
522		1
438		1
1886		1
375		1
438		1
337		1
1164		1
648		1
854		1
889		1
455		1
7		1
3013		1
15		1
39		1
1127		1
854		1
270		1
239		1
37		1
5		1
414		1
2282		1
1519		1
23		1
467		1
1250		1
5546		1
576		1
538		1
225		1
74		1
2875		1
222		1
486		1
354		1
167		1
419		1
814		1
398		1
419		1
22		1
677		1
70		1
29		1
505		1
1120		1
609		1
608		1
124		1
758		1
3		1
342		1
1547		1
2493		1
968		1
190		1
1341		1
821		1
772		1
249		1
567		1
795		1
1426		1
435		1
2289		1
1279		1
582		1
63		1
932		1
419		1
3978		1
796		1
709		1
395		1
487		1
360		1
454		1
1393		1
615		1
72		1
3		1
431		1
1796		1
443		1
563		1
1469		1
564		1
1382		1
678		1
98		1
544		1
559		1
243		1
480		1
736		1
428		1
916		1
1112		1
1		1
3		1
958		1
94		1
544		1
1011		1
1242		1
1397		1
1399		1
880		1
571		1
1448		1
693		1
316		1
36		1
26		1
706		1
2660		1
2860		1
523		1
908		1
814		1
1222		1
457		1
432		1
175		1
466		1
1217		1
956		1
460		1
460		1
2650		1
2681		1
3000		1
342		1
772		1
2126		1
629		1
1120		1
805		1
1201		1
1294		1
1891		1
2918		1
953		1
835		1
1116		1
2433		1
535		1
648		1
257		1
254		1
926		1
7		1
492		1
442		1
715		1
638		1
1164		1
650		1
461		1
1337		1
1062		1
754		1
632		1
1828		1
1341		1
7		1
2218		1
598		1
709		1
218		1
194		1
1245		1
787		1
2602		1
181		1
372		1

## Sheet: Fig.1b
CD3E			NCR1			IFNG
High	Low		High	Low		High	Low
7.983	7.602		0.6229	0		0	0
8.291	6.889		0.527	0		0	0
4.602	6.134		0	0.464		0.6656	0.8146
8.524	6.749		0	0		0.6034	0
7.652	3.71		0	0		0	0
3.195	5.99		0	0		0	0
3.927	5.734		0	0		0	0
6.832	6.242		0	0.4491		0	0
7.528	7.041		0	0		0.4384	0
4.939	7.43		0	0		0	0
7.502	6.943		0	0.3746		1.394	0
5.973	3.547		0.5138	0		0	0
5.564	5.1		0	0		0	0
7.664	4.94		0	0		0	0
5.287	3.809		0	0		0	0
7.225	3.762		0	0		1.232	0
6.328	4.783		0.5116	0		0	0.5434
6.302	6.968		0.3849	0.3515		0	0
7.287	6.568		0	0		0.7246	0.9726
9.122	1.468		0.4559	0		0	0
4.815	6.955		0	0.8334		0	0
5.799	5.034		0	0		0	0
6.979	1.687		0	0		0	0
6.225	4.397		0	0		0.7501	0
1.65	5.066		0	0		0.5809	0
5.975	7.017		0	0		0	0
5.878	2.26		0	0.5412		0	0
8.804	5.09		0	0		0	0
6.741	5.175		0.7623	0		0.4309	0
6.275	5.33		0.3725	0		0	0.6889
4.039	5.425		0.5502	0		0	0
5.265	4.649		2.795	0		2.651	0
2.861	3.3		0	1.104		0	0
4.097	4.554		0	0		0	0
7.177	5.75		0	0		0	0.5055
4.415	4.471		0	0.5328		0	0
6.587	6.714		0.3722	0		0	0
5.399	3.954		0	0		0	0.9569
4.138	2.139		0	0		0	0
5.451	3.696		0	0		1.1	0
6.481	5.196		0	0		0	0
7.431	5.035		0.8876	0.8962		0	0.6545
1.907	7.812		0	0.7588		0.6335	0.4288
4.047	5.261		0.4647	0		0	0
6.301	6.385		0.6919	0		0	0
2.852	3.775		0	0		0	0
4.515	5.553		0	0		0.5032	0
5.91	3.283		0.4115	0		0	0.9162
1.533	6.682		0	0		0	0.4969
3.78	4.917		0	0.3976		0	0.7088
4.074	2.65		0.4599	0		1.702	0
7.147	4.8		0	0		0	0
5.786	4.581		0	0		1.198	0.5859
5.773	2.944		0	0		0	0
5.75	1.218		0	0		0	0
2.508	5.068		0	0.5206		0	0
6.128	3.128		0	0.5149		0	0
4.964	5.273		0.3674	0.5695		0	0
7.769	4.846		0.6809	0		0	0
6.04	1.735		0	0		0	0
5.254	2.378		0.5091	0		0	0
5.786	2.291		0.5103	0		0	0
5.346	5.864		0	0		0	0
5.098	4.134		0.4046	0		0	0
5.381	3.353		0	0		0	0
4.694	0.7657		1.66	0.9422		0.8983	0.5467
3.529	4.209		0	0		0	0
4.215	3.679		0	0		0.5243	0
6.352	3.297		0	0		0	0
4.284	1.419		0.758	0		0	0
3.246	0		0.4329	0		0	0
6.082	2.193		0	0		0	0
1.709	8.162		0	1.428		0	1.428
6.23	2.474		0.4881	0		0.4881	0
3.892	3.581		0	0		0.5862	0
3.269	2.429		0	0		0	0
7.093	2.131		0	0		0	1.339
4.935	1.903		0	0		0	0
4.747	5.258		0.4339	0		0	0
1.067	4.514		0	0		0	0
6.035	1.371		0	0		0	0
5.589	5.373		0	0.3742		0	0
1.489	1.336		0	0		0	0
2.711	2.502		0	0		0	0.4583
3.638	1.761		0.4742	0		0	0
2.255	2.559		0	0		0.7517	0
2.166	1.451		0	0.6277		0.6751	0
2.945	4.503		0	0		0	0
5.744	3.12		0.5578	0		0.959	0
6.587	3.675		0	1.418		0	0
5.387	2.178		0.3648	0		0	0
6.258	3.116		0.4304	0.4058		0	0.7221
6.201	4.022		1.46	0		3.578	0
3.254	2.464		0.6397	0		0	0.6134
6.503	6.394		0	0		0	0.4998
2.539	4.861		0	0		0	1.472
3.73	2.317		0	0		0	2.128
4.661	2.307		0.2451	0		0.4277	0
2.73	4.297		0	0		0.5562	0
6.344	4.174		0	0		0	0
4.948	5.028		0	0		0	0
7.491	5.742		0	0.4908		0	0
3.934	2.072		0	0.5378		0	0.9287
4.846	5.852		0.4495	0		0	0
4.025	4.4		0	0		0	0.5677
6.994	4.917		0	0		0	1.27
2.825	6.132		0	0		0.8967	0
5.264	3.654		0	0		0	0
6.955	3.19		0	0		0	0
6.189	4.149		0	0		0	0
2.884	5.468		0	0		0	0.478
5.837	4.057		0	0		0	0
5.023	2.915		0	0		0	0.5554
4.622	5.828		0	0		0	0
3.49	1.164		0	0		0	0
6.437	2.991		0	0		0	0.5814
5.897	1.414		0	0		0	0.7108
6.583	3.408		0	0		0	0.421
9.804	3.408		0	0		0	0
5.761	4.795		0	0.4145		0	0.4145
3.811	7.385		0	0		0	0
6.065	5.366		0	0		0.4454	0.6115
4.233	3.696		0	0.4387		0	0
3.566	4.668		0	0		0	0.4806
2.938	5.261		0	0		0	0
6.226	4.369		0	0		0	0.4545
3.77	4.872		0.4136	0		0.4136	0
4.535	0.99		0.7301	0		1.574	0
4.033	6.409		0	0		0.4202	0
6.013	0.8777		0	0		0	0
5.644	0.8498		0	0		0	0
4.597	3.834		0	0		0.6082	0
2.817	6.057		0	0		0	0
4.854	2.402		0.6872	0.4707		0	0.4707
4.394	1.136		0	0		0	0
5.024	3.814		1.608	1.076		1.608	0
3.608	2.325		1.001	0		0	0
2.398	2.967		0	0		0	0.7883
6.666	1.158		0	0		0	0
2.264	2.112		0	0		0.3978	0
7.057	3.643		0.6866	0		0.6866	0.5644
6.063	2.211		0	0		0	0
6.427	5.364		0	1.164		0	0.6964
5.073	3.163		0	0		0	0.1987
3.149	3.022		0	0		0	0
3.964	3.292		0	0		0	0
5.495	1.63		0	0		0	0
2.925	2.714		0	0		0	0
4.349	0.9925		0.4438	0		0	0
0	4.706		0	0		0	0
5.832	5.913		0.5886	0		0	0
1.622	2.932		0	0		7.515	0
2.351	2.315		0	0		0.6447	0
5.66	3		0.8499	0.7863		1.05	1.061
0	6.414		0	0		0	0
6.702	1.42		0	0		0	0
6.283	5.14		0.4429	0		1.055	0.6372
2.426	5.358		0	0.5495		1.463	0
4.87	4.891		0	0		0	0.4032
7.347	4.676		0	0		0	0
6.955	3.627		0	0		0	0
3.536	3.482		0.5959	0		0	0
4.378	3.333		0	0		0.5103	0
4.106	4.136		0.5641	0.4684		0	0
6.559	7.452		0	0		0	0
4.887	3.469		0	0		0	0
4.861	3.958		0	0		0	0
2.02	1.024		0	0		0	0
5.352	2.77		0.5578	0		0	0.5247
5.899	5.411		0	0		0	0
2.713	4.836		0.313	0		0.313	0
4.438	2.229		0	0.3887		0	0
2.705	3.347		0.4606	0.503		0	0
5.495	5.273		0	0		0	0
5.212	1.617		0	0		0	0
8.336	3.874		0	0		0	0
4.565	2.443		0.4783	0		0	1.075
3.971	1.877		1.345	0		0.5977	0
0	2.046		0	0		0.8748	0
3.229	3.602		0	1.327		0	0
3.792	1.015		0	0		0.6212	0
6.029	7.27		0	0		0	0
4.81	2.174		0	0		1.294	0
3.385	1.295		1.278	0		0.5608	0
2.977	2.741		0.8217	0.6341		1.724	0
5.031	3.784		1.423	0		1.085	0
3.709	2.771		0.3316	0.4661		0.3316	1.717
2.656	2.777		0.7734	0		0.4379	0.3464
2.25	3.905		0.3767	1.007		0.3767	1.007
4.61	1.074		0.8461	0.5824		0.3144	0
4.879	4.731		0.55	0		0.55	0
4.123	3.994		0	0.9273		2.581	0
3.21	5.278		0	0		0	0
4.264	4.588		0	0.7085		0	0.27
1.981	1.535		0	0		0	0
1.76	4.177		0	0		0	0
1.946	3.668		0.9251	0		1.137	0
3.212	6.711		0.6637	0		0	0
4.731	0.4657		0.6817	0		0.6817	1.368
2.999	2.071		0	0.8101		0.4685	0.4611
2.408	2.354		1.13	0		0.9196	0
2.574	1.865		0	0		0	0
5.774	3.411		0	0		0	0
0	0.5284		0	0		0	0
3.68	2.867		0	0		0	0
4.391	3.412		0	0		0.4124	0.4
4.121	1.119		0	0.4983		0.8828	0
4.33	3.251		0	0.5266		0	0
3.984	2.877		0.4102	0		0	0
0.4959	2.388		0.5242	0		0.5242	0
3.389	2.19		0	0		0	0
4.955	1.7		0	0		0	0
7.169	4.462		0	0		0	0
5.292	1.207		0.488	0		0.8519	0
5.682	0.8215		0	1.72		0	0
1.505	3.579		0.5031	0		0	0
4.236	3.787		1.873	0.8174		2.242	0
2.992	1.081		0	0		1.231	0
2.488	5.81		0	0.5551		0	0.955
3.88	0.8578		0	0		0	0
4.71	4.325		0	0.4855		0	0.8481
2.8	2.063		0.3179	0.4935		0	0
3.506	4.217		0.364	0		0.364	0.4799
2.886	2.119		0.5768	0		0.5768	0
3.352	3.25		0	0		1.41	0
1.44	2.505		0	1.043		0	1.643
3.758	2.964		0	0		0	0
4.173	0.9273		0	0.4802		0	0
2.727	1.324		0	0.4823		1.925	0
4.475	3.181		0.9933	0		0.5805	0
1.567	0.7042		0	0		1.646	0
5.015	2.247		0	0.4046		0	0
4.279	0		0.4436	0		0	0
5.5	1.232		0	0		1.064	0
4.582	0.9086		0	0		0	0.4472
6.623	1.771		1.051	0.7183		0	0.4034
1.883	2.792		0.6134	0.3485		1.373	0
5.223	1.682		0.5602	0		0	0
1.452	3.043		0.5492	0		0	0
2.877	4.286		0	0.6229		1.248	0
1.32	1.484		0	0		0	0
2.514	3.028		0	0		0	0
4.473	2.597		0	0		1.957	0
4.081	2.424		0	0		0.5318	0
2.408	3.991		0	0		0	0
2.857	2.673		0	1.089		0	0
5.902	1.544		0	0		0	0
1.119	2.079		0	0		0.8878	0
4.398	2.593		0	0		0.7397	0
2.18	2.994		0	0.6813		0.575	0
2.184	3.243		0	0.5821		0	0
1.252	4.39		0.5247	0		0	0
1.489	4.11		1.167	0		0.6988	0
3.153	2.059		0	0		0	0
2.47	3.313		0.3268	0.6391		0	0
0.8898	2.565		0	0		0	0
2.845	1.923		0	0		0.8983	1.179
3.52	1.783		0	0		0	0
4.512	1.658		0	0.5866		0	1.003
3.622	0		0.8651	0.9188		0	0.5313
2.786	3.395		0	0		0	0
2.056	2.337		0	0.9308		0.5234	0
4.398	2.489		2.017	0		1.235	0
1.276	4.705		0	0		0	1.108
4.16	0.9555		0.6902	0.8924		0	0
1.355	3.018		0	0		0.4287	0
1.116	2.418		0	0.393		0.5779	0
5.176	2.539		0	0		0	0
2.824	0.5723		0.5833	0		1.319	0.8029
2.899	1.851		0	0		0	0
2.72	2.911		0.5619	0		1.538	0
3.559	2.635		0.7176	0.8831		1.195	0.8831
2.634	2.259		0.5376	0		0.5376	0
2.443	2.402		0	0		2.212	0
2.411	0.7934		0	0		0	0
1.632	0.627		0	0		0	0
4.753	4.155		0.6363	0		1.413	0
4.021	6.095		1.302	0		0	0
0	2.295		0.478	0		0	1.294
2.09	2.832		0.3039	0		0.3039	0
1.844	4.802		0.3149	0		0	0
5.071	5.393		0	0		0	0
1.262	1.953		0	1.297		0	0.5711
3.506	1.574		0	0		0	0
1.866	2.048		0	0		0.4995	0.7904
2.377	2.924		0	0		0	0
2.267	7.177		0.5862	0		0	0
3.339	3.905		0	0		0	0
4.865	3.479		0	1.076		0.6315	0
2.21	3.797		0	0.454		0	0
3.617	2.682		0.6869	0		1.15	0
2.19	5.274		0	0		0	0
2.642	2.184		0.5011	1.624		1.966	1.778
2.958	1.198		0.9421	0.3549		0	0
1.296	0		0	0		0	0
5.105	0		0.4277	0		0.4277	0
0	3.609		0	2.756		0	0.4685
1.674	1.464		0	0.4252		0	0
2.837	1.889		0	0		0	0
2.145	2.807		0	0		0	0
3.601	3.988		0.829	0		0	2.398
3.462	1.626		0	0		0	0
2.096	1.396		0	0		0	0
4.227	1.285		1.197	0		0	0
1.003	3.484		0.4252	0		0.4252	0
0.9455	4.245		0	0		0.5824	0
4.246	2.661		0	0		0	0
3.596	3.487		0	0		0.5167	0
3.26	4.049		1.076	0.5888		1.685	0.5888
1.802	1.914		0	0		0	0.5636
3.184	1.559		0	0		0.4104	0
6.812	3.115		0.7868	0		0	0
6.376	2.756		0	0		0	0.6873
1.249	1.241		0	0		0	0.5594
3.834	0.4685		0	0.5429		0.3882	0
3.149	1.536		1.339	1.297		0.8198	0
3.521	2.005		0	0		0	0
2.997	0.9724		0	0		0.6217	0
3.072	0.9642		0	0		0	0
3.257	4.048		0	0		2.006	0
5.342	1.742		0	0.3383		0.4834	0
0.431	0.9351		0	1.123		0	0
4.993	1.724		0	0.6043		0.7562	0
3.562	4.929		0	0		0.507	0.4541
4.557	3.633		0.4297	0		0.4297	1.687
2.934	0		0.4547	0		0	0
0	2.824		0	0		0	1.54
3.103	4.644		1.023	0		4.086	0
2.498	2.1		0.4602	0		0	0
1.487	1.409		1.587	0.3801		0	0
1.1	0.565		0	0.4918		0	0
2.365	2.664		0.5356	0		0.9252	0
3.354	2.345		0	0		0.8989	0
0.9653	2.393		0	0		0	0
2.453	3.663		0	0.5765		0	0.5765
2.126	2.683		0.6362	0		0	0
4.373	0.8936		1.719	0		1.906	0.9582
1.852	1.2		0	0		0	0
0.9306	2.163		0	0		0	0
3.001	3.337		0.6536	0		1.102	0.5674
1.567	3.803		0	0		0	0
3.148	4.5		0	0.57		0	0
3.018	2.654		0	0		0	3.526
0.9054	1.24		0	0.9302		0.3976	0.5387
1.922	2.678		0	0		0	0
1.526	0.4122		0.6321	0		1.07	0
0.507	0.9338		0	0.5515		0	0.5515
3.76	2.265		0	0		0	0
1.459	0.5301		0	0.505		0	0
2.336	0		0	0		0	0
0	1.171		0.4635	0.4179		0	0

## Sheet: Fig.1d
	Normal	Tumor
Microglia	1589	132
Macrophages	181	870
DCs	67	443
T cells	163	2899
NK cells	157	226
B cells	52	125
Treg	9	792

## Sheet: Fig.1f
Microglia	Macrophage
0	0
0	0
0	0
0	0
0	0
0	0.352211
0	0.354342
0	0
0	0
0	0
0	0
0	0
0	0.345017
0	0
0	0
0	0
0	0
0	0
0	0
0	0
0	0
0	0
0	0
0	0
0	0
0	0
0	0
0	0
0	0
0	0
0	1.24787
0	0
0	0.708161
0	0.516871
0	0
0	0.888706
0	0.40126
0	0
0.317919	0
0	0
0	0
0	0
0	0.660342
0	0
0	0
0	0
0	0
0	0
0	0
0	0.626854
0	0
0	0
0	0
0	0
0.285548	0
0	0
0	0
0	0
0	0
0	0
0	0
0	0
0.908767	0
0.811904	0
0	0
0	0
0	0
0	0.451197
0.356949	0
0.302441	0
0	0
0	0
0	0
0.58059	0
0	0
0	0.258352
0	0
0	0.369249
0	0.534775
0	0.419241
0	0
0	0.54447
0	0.801363
0	0
0	0
0	0
0	0
0	0
0	0
0	0
0	0
0	0
0	0
0	0
0	0.405132
0	0
0	0
0	0
0	0
0	0.467134
0	0.723168
0	0.682931
0	0
0	0
0	0.399101
0	0.701603
0	0
0	0
0	0
0	0
0	0.37642
0	0
0	0
0	0.322742
0	0
0	0
0	0
0	0.444387
0	1.12643
0	0
0	0.379441
0	0
0	0
0	0
0	0.666597
0	0
0	0
0	0.928909
0	0
0	0
0	0.722032
0	0
	0
	0.498041
	0
	0
	0
	0
	0
	0
	0
	1.40573
	0
	0
	0
	0
	0
	0
	0
	0
	0
	0
	0
	0
	0
	0
	0
	0
	0
	0
	0
	0.406183
	0
	0
	0
	0
	0
	0
	0
	0
	0
	0
	0
	0
	0
	0
	0
	0
	0.490536
	0
	0
	0
	0
	0
	0.408488
	0
	0
	0.327996
	0
	0
	0
	0
	0
	0
	0
	0.438466
	0
	0
	0
	0
	0
	0.356628
	0.321132
	0
	0
	0.150858
	0
	0
	0
	0.748386
	0
	0
	0
	0
	0
	0
	0
	0
	0
	0
	0
	0
	0
	0
	0
	0
	0.503857
	0.424168
	0
	0
	0
	0
	0
	0
	0
	0
	0
	0
	0
	0
	0
	0
	0
	0
	0.64559
	0
	0
	0
	0
	0
	0
	0
	0
	0
	0
	0
	0
	0
	0
	0
	0
	0.371944
	0
	0
	0
	0.626435
	0
	0
	0.790678
	0
	0
	0
	0
	0
	0
	0
	0
	0
	0
	0.557194
	0
	0
	0
	0
	0
	0.600731
	0
	0
	0
	0
	0
	0
	0.410494
	0
	0.320893
	0
	0
	0
	0
	0
	0
	0
	0
	0.306997
	0
	0.480113
	0.664025
	0
	0
	0
	0
	0
	0
	0
	0
	1.02554
	0
	0
	0
	0
	0
	0
	0
	0
	0
	0.39045
	0
	0.633863
	0
	0
	0
	0
	0
	0
	0
	0
	0
	0
	0
	0
	0
	0
	0
	0
	0
	0
	0
	0
	0
	0
	0
	0
	0
	0
	0
	0
	0
	0.207632
	0
	0
	0
	0
	0
	0.438642
	0
	0.409047
	0.393187
	0
	0.619105
	0
	0.35573
	0
	0
	0
	0
	0.745552
	0
	0
	0.536037
	0
	0
	0.262118
	0.375149
	0
	0
	0.692348
	0
	0
	0
	0
	0
	0
	0.766987
	0
	0
	0
	0
	0
	0
	0
	0
	0
	0
	0
	0
	0
	0
	0
	0.304267
	0
	0
	0
	0.362655
	1.05756
	0
	0
	0
	0
	0
	0
	0
	0
	0
	0
	0
	0
	0.343628
	0
	0
	0.459422
	0
	0.671475
	0
	0
	0
	0.256903
	0
	0
	0
	0
	0
	0
	0
	0
	0
	0
	0
	0
	0
	0
	0
	0
	0
	0.41375
	0
	0
	0.745232
	0
	0
	0
	0
	0.947704
	0
	0
	0
	0
	0
	0
	0.598472
	0
	0
	0
	0
	0
	0
	0
	0
	0
	0
	0
	0
	0
	0
	0
	0
	0
	0
	0
	0.463913
	0
	0
	0
	0
	0
	0.579793
	0
	0
	0
	0
	0
	0.603646
	0
	0
	0
	0
	0
	0
	0
	0
	0
	0
	0
	0
	0
	0
	0
	0
	0
	0
	0
	0
	0
	0
	0
	0
	0
	0
	0
	0.871434
	0
	0
	0
	0
	0
	1.03515
	0
	0
	0
	0
	0
	0
	0.444086
	0
	0
	0
	0
	0
	0
	0
	0
	0
	0.38192
	0
	0
	0
	0
	0
	0
	0
	0.562145
	0
	0
	0.394933
	0
	0
	0.530562
	0
	0
	0.42362
	0
	0.347219
	0
	0
	0
	0
	0
	0
	0
	0
	0
	0.21244
	0
	0
	0
	0.38189
	0
	0
	0
	0.519756
	0
	0
	0
	0
	0
	0.465165
	0
	0
	0
	0
	0
	0
	0
	0
	0
	0
	0
	0.413212
	0.745581
	0
	0
	0
	0
	0.347256
	0.965669
	0.388576
	0
	0
	0
	0
	0
	0
	0
	0
	0
	0
	0.423985
	0
	0.679339
	0.348687
	0
	0.298978
	0
	0.395677
	0
	0
	0
	0
	0
	0.31794
	0
	0.538402
	0
	0
	0
	0
	0
	0
	0
	0
	0
	0
	0.398087
	1.3806
	0
	0
	0.338808
	0.301999
	0
	0
	0.385738
	0
	0
	0
	0
	0
	0
	0
	0
	0
	0
	0
	0
	0.366267
	0
	0
	0
	0
	0.39828
	0
	0
	0
	0
	0
	0
	0
	0
	0.475184
	0.648364
	0
	0
	0
	0
	0
	0
	0
	0
	0
	0
	0.377585
	0
	0
	0
	0
	0
	0.370606
	0
	0.672412
	0
	0
	0
	0
	0.480419
	0
	0
	0
	0
	0
	0
	0
	0
	0
	0
	0
	0
	0
	0
	0
	0
	0
	0
	0
	0
	0
	0.352436
	0.449979
	0
	0.524778
	0
	0
	0
	0
	0
	1.11405
	0
	0
	0
	0
	0.378946
	0
	0.758381
	0
	0
	0
	0
	0
	0
	0
	0
	0
	0
	0
	0.478404
	0.245261
	0
	0.46749
	0
	0
	0
	0
	0
	0
	0
	0
	0.287882
	0
	0
	0
	0
	0
	0.407846
	0
	0.973596
	0
	0.45983
	0
	0
	0
	0
	0
	0
	0
	0
	0
	0.285433
	0
	0
	0
	0
	0
	0
	0
	0
	0.334959
	0
	1.27018
	0
	0
	0
	0
	0
	0
	0
	0.323152
	0
	0
	0
	0
	0
	0
	0
	0
	0
	0.705886
	0
	0
	0
	0
	0.430659
	0
	0
	0
	0
	0
	0.276473
	0
	0
	0
	0
	0
	0
	0
	0
	0.362801
	0
	0
	0
	0
	0.503909
	0
	0
	0
	0.392328
	0
	0
	0
	0
	0
	0
	0
	0
	0
	0
	0
	0.469188
	0
	0.287924
	0
	0
	0
	0

## Sheet: Fig.2b
gene	Leading Edge																			Infiltrating Tumor																								Cellular Tumor
CX3CR1	-0.3738	-0.325	-0.362	0.6476	0.4851	0.7015	0.5209	1.1663	0.9174	1.3969	0.2986	0.4437	1.1346	1.1571	0.9942	1.1334	0.7582	0.3719	0.8777	-0.1819	0.355	-0.3582	0.9618	0.481	0.9839	1.5159	1.1888	1.2958	1.0933	1.3904	0.5686	0.7719	0.4309	0.9977	1.2412	1.2792	1.0107	1.0928	1.2173	1.1919	1.0256	0.6783	1.3591	0.4381	0.5174	-0.0921	0.7232	1.0083	0.5947
TMEM119	-1.2054	0.0113	-0.6418	-0.1051	0.2072	0.0056	-0.1257	0.3456	-0.3877	-0.7143	-0.8169	-0.3312	0.2605	0.8244	0.6264	0.2944	0.8799	-0.7049	-0.1316	0.4961	1.6134	0.4331	0.215	1.5084	-0.4182	0.8559	0.6488	0.2699	0.5187	0.385	-0.416	-1.1615	0.744	0.7617	0.4439	0.3353	1.6207	0.4346	-0.097	0.5042	1.5187	0.5224	0.7234	0.9323	1.1126	1.1789	0.6911	-0.1218	1.0958
P2RY12	0.4129	-0.1556	-0.19	0.8727	0.1081	1.0429	0.0658	1.298	1.3468	1.8119	0.4293	0.6621	1.0006	1.0723	0.7936	1.3668	1.106	1.605	1.6382	-0.1572	0.6741	0.3157	0.9213	1.5175	1.0722	1.4023	0.9115	1.6922	1.7826	1.5258	1.3069	0.9274	1.099	0.3665	0.4138	1.2845	1.4577	1.4531	1.5077	0.9948	1.2741	1.052	1.3219	0.5625	0.7733	-0.0501	0.4678	0.2812	0.4767
TNF	-0.09	0	-0.5032	1.4819	0	0	0	2.0339	0	-0.4145	-0.311	0	0	0.1862	0	-0.2649	0.035	0	0.0527	0	0	0	-0.4647	1.6403	0	-0.5066	0	0	0	5.9409	-0.3808	1.7301	0	0	0	-0.5033	0	0	0	0	-0.4433	0	0	0.3375	-0.2799	0.5679	0	0	0.1933
CCL2	-1.8185	-2.5257	-1.5622	1.3605	0.5764	-2.0471	-1.8294	-1.7443	-2.0033	-1.384	-2.1673	-2.744	-0.882	-0.5417	-0.6652	-1.4431	-1.1311	-1.5843	-0.7587	-0.9162	-0.8492	-0.9873	1.4283	1.679	-0.4922	-0.7115	-0.7584	-1.3558	-1.3548	0.0499	-0.4391	-0.3186	0.3258	-0.4216	-0.2177	-0.2809	0.617	-0.1794	-0.5914	0.2867	-0.4397	-0.4384	-0.3108	-0.7085	-0.0944	-0.8559	0.9807	0.1805	0.1162
LYZ	-1.264	-1.5363	-2.4207	-0.5064	-0.8103	-1.6189	-1.2839	-1.5017	-1.5267	-1.799	-0.9197	-1.5612	-1.6746	-1.123	-0.9546	-0.9316	-1.5573	-1.6243	-1.0972	-1.2995	-1.3367	-1.5849	-0.4289	0.0995	-1.0586	-0.9568	-0.9755	-1.2728	-1.2654	-1.1273	-1.1244	-1.086	1.5685	-1.0894	-0.9273	-0.7564	-0.0428	-0.7937	-1.26	-0.743	-1.0778	-0.85	-0.5458	-1.1887	-0.2997	-1.0137	-0.0282	-0.5147	-0.9978
CCR2	0	0	0	0	-0.4386	0	0	0.2379	0	0	0	0	0	0	-0.4261	0	0	0	0	0	0	0	0	-0.5662	0	-0.4295	-0.2375	0	-0.5075	-0.4474	0	0	-0.4997	0	0.3119	0	-0.1263	-0.536	0	0	0	0	0	0	0	0	-0.4297	0	-0.1812
SIGLEC1	0	0	0	-0.5112	0	0	0	0.586	-0.2709	0	0	0	0	-0.3684	-0.4563	-0.5879	-0.5462	0	0	0	-0.5542	0	-0.5959	-0.1146	0	-0.0805	0	0	-0.4574	0.1108	-0.1435	-0.2041	-0.1189	-0.4881	0	0	0	0	-0.5102	0	0.0727	0	-0.5594	0.2845	-0.5223	0	0	0	0
CXCR4	-1.2327	-1.3952	-1.3866	-1.7381	-1.5419	-2.6279	-1.7032	-1.2534	-0.7996	-0.8246	-2.2423	-1.9144	-1.3775	-2.006	-1.6516	-1.8142	-1.4894	-1.3929	-2.2549	-1.7265	-1.338	-1.6466	-1.2637	-0.5458	-1.7115	-0.5706	-0.7834	-1.7081	-1.4852	-1.7128	-2.2006	-1.0107	-1.4117	-0.9805	-0.7524	-0.9397	0.1354	-0.6457	-0.7276	-0.4409	-0.8067	-0.6829	-1.1733	-0.6617	-0.9619	-0.4484	-0.444	-0.7844	-0.0699
CD3E	0	0	0	-0.5199	0	0	0	0	0	0	0	0	0	0	-0.4664	0	0	0	0.0796	0	0	0	0	-0.4369	0.3212	0	-0.3514	0	0	0.5279	0	0	0	0.7507	0.7883	0.9483	-0.3312	0	0	-0.5249	0.6623	0.2376	-0.2559	0	0	-0.0385	0.3864	0	0.8397
CD4	-1.7903	-0.622	-0.2067	0.9827	-0.8145	-1.3878	0.2799	-0.1798	-0.4739	-0.8096	-1.5045	-0.5241	0.4096	0.2068	0.1002	-0.631	-0.511	-1.4308	-0.9652	0.1493	-0.2151	-1	0.3946	1.4859	-1.3475	0.6239	-0.7994	-1.5824	-0.5079	0.0194	-0.558	-0.8177	0.9058	0.2521	-0.0409	0.374	0.8991	0.4501	-0.6332	-0.2453	-0.8312	0.0474	-0.1494	0.9812	0.6826	0.7834	0.6846	-0.9656	-0.295
CD8A	0.0224	0.6004	0.4228	0.1451	2.1548	-0.4964	0.7027	1.1182	0.2289	-0.0683	-0.8637	0.8922	-0.5488	0.2197	1.074	0.3426	0	1.0962	-0.6323	0.7069	-0.636	0.3146	-0.7515	-0.3488	1.0073	-0.3076	0.7279	-0.8513	-0.7157	0.4074	-0.087	-0.4609	0.1789	-0.4342	-0.0333	0.1563	-0.7233	-0.4452	0.216	-0.3111	-0.4732	-0.4178	-0.5494	0	-0.082	-0.7745	0.172	-0.7646	-0.8158
NCR1	0	0	0	0	0	0	0	0	0	0	0	0	0	0	0	0	0	0	0	0	0	0	0	0	0	0	0	0	0	0	0	0	0	0	0	0	0	0	0	0	0	0	0	0	0	0	0	0	0
[truncated: 221 more columns]

## Sheet: Fig.2h
Normal brain	Tumor
0.0038	2.21
0.076	4.08
0.22	2.19
0.091	3
	2.42

## Sheet: Fig.2i
Days	WT	CD169-DTR
13		1
13		1
13		1
13		1
17		1
17		1
18		1
19	1
22		1
30	1
31	1
31	1
32	1
32	1
32	1
33	1
40	1

## Sheet: Fig.2j
Days	WT	CD169-DTR
17		1
17		1
19		1
23	1
25	1
25	1

## Sheet: Fig.3a-b
	WT	CD169-DTR
MG	50.9627	76.9033
Mac	26.8057	11.6983
DC	10.0415	2.35681
pDC	1.10627	0.15712
Gran	1.79768	2.81388
NK	3.54218	1.24268
T	4.96756	3.08527
B	0.776513	1.74261

## Sheet: Fig.3e
CXCL10
	abs	concentration (ng/ml)
WT	0.1591	1.75691
	0.1467	1.70873
	0.1744	2.18132
	0.1194	1.22079
CD169-DTR	0.0549	0.126338
	0.1213	1.23933
	0.126	1.31653
	0.0914	0.695806

[truncated: 24 more sheets: Fig.4a, Fig.4g, Fig.5c, Fig.6b, Fig.6e, Fig.6f, Fig.6g, Sup. Fig.1a, Sup.Fig.1b, Sup. Fig.1c, Sup. Fig.1d, Sup.Fig.1g, Sup.Fig.2e, Sup.Fig.2f, Sup.Fig.2h, Sup.Fig.2k, Sup.Fig.4f, Sup.Fig.4h, Sup.Fig.4i, Sup.Fig.4j …]
